# Supplementary material for: In search of immune cellular sources of abnormal cytokines in the blood in autism spectrum disorder: A systematic review of case-control studies
Source: Front Immunol. 2022 Oct 4;13:950275. doi: 10.3389/fimmu.2022.950275 (PMC9578337; doi:10.3389/fimmu.2022.950275)
Supplement: Supplementary file 1 [file DataSheet_1.zip]

Archive with 9 entries (8 files):
- Supplementary material/
- Supplementary material/Table S2.pdf
- __MACOSX/Supplementary material/._Table S2.pdf
- Supplementary material/Table S1.pdf
- __MACOSX/Supplementary material/._Table S1.pdf
- Supplementary material/Table S3 and S4.pdf
- __MACOSX/Supplementary material/._Table S3 and S4.pdf
- Supplementary material/Table S5.pdf
- __MACOSX/Supplementary material/._Table S5.pdf
